# Supplementary material for: Comprehensive 3D epigenomic maps define limbal stem/progenitor cell function and identity
Source: Nat Commun. 2022 Mar 11;13:1293. doi: 10.1038/s41467-022-28966-6 (PMC8917218; doi:10.1038/s41467-022-28966-6)
Supplement: Supplementary file 3 — Source Data [file 41467_2022_28966_MOESM3_ESM.xlsx]

## Sheet: Sheet1
Supplementary Fig.3f					Supplementary Fig.4a
signal	group				signal	group
0.00323	negative control-1				0.128	negative control-1
0.059					0.03572
0.176					0.493003
0.003663	negative control-2				0.0371681	negative control-2
0.071539					0.00205227
0.208181					0.294
0.949403	TBX1-1				6.67056	KRT5-1
0.661175					4.04
1.44962					9.25
12.0164	TBX1-2				18.5174	KRT5-2
6.48198					9.40962
9.93768					6.88788
1.04014	TBX1-3				14.1672	P63
0.521431					8.10391
0.810525					9.94961
6.28351	BAMBI-1				19.5109	RUNX1-1
4.14695					9.87906
7.95795					14.1878
1.33299	BAMBI-2				9.94961	RUNX1-2
0.510218					5.88748
1.05743					3.74346
2.81435	BAMBI-3
4.53784
6.14495
